# Supplementary material for: The Y chromosome sequence of the channel catfish suggests novel sex determination mechanisms in teleost fish
Source: BMC Biol. 2019 Jan 25;17:6. doi: 10.1186/s12915-019-0627-7 (PMC6346536; doi:10.1186/s12915-019-0627-7)
Supplement: Supplementary file 1 — Table S1. Differentially expressed genes located on chromosome 4 10-14 dpf. Table S2. Differentially expressed genes located on chromosome 4 15-19 dpf. (XLSX 26 kb) [file 12915_2019_627_MOESM1_ESM.xlsx]

## Sheet: Table S1
rna	yy1	identity	alignment	Sheet3_Field5	Sheet3_Field6	Sheet3_Field7	Sheet3_Field8	lg4ss	lg4se	Sheet3_Field11	Sheet3_Field12	gene	logFC	logCPM	PValue	FDR	FC	uniprot	uniprot_name	lg	unique_Field3	unique_Field4	unique_Field5	unique_Field6	unique_Field7	unique_Field8	unique_Field9	unique_Field10	unique_Field11	unique_Field12
comp168436_c1_seq7	NC_030419.1	99.64	833	3	0	3007	3839	3982820	3983652	0	1522	comp168436_c1	-7.65357	-0.381673	7.44607e-05	0.0102468	-201.351	O57460	TLL1_DANRE Dorsal-ventral patterning tolloid-like protein 1 OS=Danio rerio	lg4	99.75	406	1	0	3007	3412	3764851	3765256	8.4e-227	782
comp168083_c2_seq11	NC_030419.1	99.58	2365	7	3	1	2363	5604596	5606959	0	4309	comp168083_c2	-7.39197	-0.600869	0.00021796	0.0238864	-167.959	Q6K1J1	UDB31_CANFA UDP-glucuronosyltransferase 2B31 OS=Canis familiaris GN=UGT2B31 PE=1	lg4	99.7	2364	6	1	1	2363	5857239	5859602	0	4561
comp160481_c2_seq4	NC_030419.1	99.81	1026	2	0	1	1026	6104484	6103459	0	1884	comp160481_c2	-8.35861	0.229048	2.45054e-06	0.000680437	-328.24	P09481	ACHA3_CHICK Neuronal acetylcholine receptor subunit alpha-3 OS=Gallus gallus	lg4	99.8	1024	2	0	1	1024	5938255	5937232	0	1996
comp168142_c5_seq1	NC_030419.1	99.57	1624	2	2	1530	3149	6364693	6366315	0	2955	comp168142_c5	7.90912	-0.444044	2.82471e-05	0.00469102	240.371	Q7M4L6	SHF_HUMAN SH2 domain-containing adapter protein F OS=Homo sapiens GN=SHF PE=1	lg4	99.63	1620	2	1	1534	3149	9093816	9092197	0	3120
comp160813_c0_seq2	NC_030419.1	99.71	688	2	0	21	708	8996431	8997118	0	1260	comp160813_c0	3.78761	1.71321	6.90942e-06	0.0015614	13.8097	Q12996	CSTF3_HUMAN Cleavage stimulation factor subunit 3 OS=Homo sapiens GN=CSTF3 PE=1	lg4	99.71	688	2	0	21	708	11621964	11621277	0	1333
comp146073_c0_seq4	NC_030419.1	99.58	946	4	0	857	1802	9031879	9030934	0	1725	comp146073_c0	-9.62397	1.37901	2.26493e-09	3.1114e-06	-789.047	Q90YT3	RL35A_ICTPU 60S ribosomal protein L35a OS=Ictalurus punctatus GN=rpl35a PE=3 SV=1	lg4	99.58	945	4	0	857	1801	11570670	11571614	0	1817
comp164737_c0_seq2	NC_030419.1	99.56	918	3	1	5196	6112	9321122	9322039	0	1672	comp164737_c0	-8.06681	-0.0268826	1.16786e-05	0.00237318	-268.135	Q13402	MYO7A_HUMAN Unconventional myosin-VIIa OS=Homo sapiens GN=MYO7A PE=1 SV=1	lg4	99.64	562	2	0	5528	6089	11159594	11159033	0	1080
comp167681_c0_seq34	NC_030419.1	99.54	1968	2	3	9	1970	10534659	10536625	0	3578	comp167681_c0	9.22744	0.823684	2.87473e-08	2.20685e-05	599.428	F1QH17	MCA3A_DANRE Protein-methionine sulfoxide oxidase mical3a OS=Danio rerio	lg4	99.68	1255	4	0	288	1542	9584446	9583192	0	2411
comp161256_c7_seq1	NC_030419.1	99.77	1282	0	2	277	1558	10861261	10862539	0	2348	comp161256_c7	-7.33343	-0.649271	0.000290613	0.0302402	-161.281	P41512	TOP1_XENLA DNA topoisomerase 1 OS=Xenopus laevis GN=top1 PE=2 SV=1	lg4	99.85	678	1	0	881	1558	12468713	12468036	0	1319
comp156060_c1_seq2	NC_030419.1	96.06	432	0	3	1393	1823	11864668	11865083	0	688	comp156060_c1	-9.46945	1.23561	5.25811e-09	5.77181e-06	-708.907	Q9NTG7	SIR3_HUMAN NAD-dependent protein deacetylase sirtuin-3, mitochondrial OS=Homo	lg4	98.7	307	2	1	14	320	13750137	13750441	1.3e-165	579
comp163548_c1_seq1	NC_030419.1	99.93	1505	1	0	1949	3453	11891527	11890023	0	2774	comp163548_c1	8.87581	0.476474	2.22885e-07	0.000105986	469.768	A2BGA0	RFX4_DANRE Transcription factor RFX4 OS=Danio rerio GN=rfx4 PE=2 SV=1	lg4	99.8	1503	3	0	1951	3453	13809309	13807807	0	2907
comp142387_c1_seq4	NC_030419.1	100	853	0	0	1	853	11921219	11922071	0	1576	comp142387_c1	-8.26775	0.148916	4.27844e-06	0.00106976	-308.205	P59470	RPC2_MOUSE DNA-directed RNA polymerase III subunit RPC2 OS=Mus musculus	lg4	99.41	852	5	0	1	852	13849143	13849994	0	1632
comp153145_c0_seq12	NC_030419.1	100	243	0	0	957	1199	12007750	12007508	8e-124	449	comp153145_c0	7.78413	-0.557778	5.79138e-05	0.00842899	220.423	Q8QGQ7	BMAL2_CHICK Aryl hydrocarbon receptor nuclear translocator-like protein 2	lg4	100	241	0	0	959	1199	13963033	13962793	2.6e-134	475
comp170090_c1_seq4	NC_030419.1	85.31	1259	83	55	1564	2761	12162637	12161420	0	1206	comp170090_c1	-3.01197	2.50893	8.11696e-05	0.0111212	-8.06663	P56812	PDCD5_MOUSE Programmed cell death protein 5 OS=Mus musculus GN=Pdcd5 PE=1 SV=3	lg4	99.46	552	2	1	316	866	3924931	3925482	5.3e-307	1049
comp168258_c1_seq1	NC_030419.1	99.8	980	1	1	8252	9231	12312320	12313298	0	1797	comp168258_c1	-10.4479	2.155	1.31853e-11	8.37112e-08	-1396.78	Q14571	ITPR2_HUMAN Inositol 1,4,5-trisphosphate receptor type 2 OS=Homo sapiens GN=ITPR2	lg4	99.9	975	1	0	8257	9231	14362670	14363644	0	1888
comp165230_c6_seq12	NC_030419.1	99.18	1091	6	2	3399	4489	12318020	12319107	0	1962	comp165230_c6	-8.49838	0.353042	1.21973e-06	0.000404123	-361.632	Q9UMY4	SNX12_HUMAN Sorting nexin-12 OS=Homo sapiens GN=SNX12 PE=1 SV=3	lg4	99.18	1099	4	2	3392	4487	14368167	14369263	0	2092
comp165812_c5_seq1	NC_030419.1	100	480	0	0	20	499	14069359	14069838	0	887	comp165812_c5	-8.99026	0.795808	8.63636e-08	5.07821e-05	-508.556	Q5PQY6	LONP2_DANRE Lon protease homolog 2, peroxisomal OS=Danio rerio GN=lonp2 PE=2 SV=1	lg4	100	478	0	0	20	497	16577106	16577583	1.6e-271	931
comp169639_c4_seq28	NC_030419.1	99.06	318	1	1	4724	5041	15091009	15091324	2e-159	569	comp169639_c4	-8.23614	0.121134	5.18875e-06	0.00122193	-301.526	Q02241	KIF23_HUMAN Kinesin-like protein KIF23 OS=Homo sapiens GN=KIF23 PE=1 SV=3	lg4	99.67	299	1	0	4743	5041	17579441	17579143	4e-164	574
comp166722_c5_seq4	NC_030419.1	99.7	1650	4	1	44	1693	15153664	15152016	0	3018	comp166722_c5	-8.10231	0.00402457	9.4751e-06	0.00201245	-274.813	O42393	RAPSN_CHICK 43 kDa receptor-associated protein of the synapse OS=Gallus gallus	lg4	99.76	1646	4	0	48	1693	17487935	17489580	0	3173
comp145965_c0_seq2	NC_030419.1	99.66	596	2	0	5	600	15193716	15193121	0	1090	comp145965_c0	-9.50966	1.27285	4.33351e-09	5.07718e-06	-728.942	Q1LX49	LCHN_DANRE Protein LCHN OS=Danio rerio GN=lchn PE=3 SV=1	lg4	99.83	595	1	0	5	599	17431026	17431620	0	1169
comp165471_c0_seq2	NC_030419.1	99.62	1057	4	0	4960	6016	15316461	15317517	0	1930	comp165471_c0	-7.87494	-0.192819	2.82471e-05	0.00469102	-234.743	Q2QL74	CFTR_DIDVI Cystic fibrosis transmembrane conductance regulator OS=Didelphis	lg4	99.91	1056	1	0	4961	6016	17264491	17263436	0	2040
comp167496_c1_seq16	NC_030419.1	99.95	2046	0	1	451	2495	15610571	15612616	0	3771	comp167496_c1	-7.91541	-0.157985	2.24824e-05	0.00389762	-241.421	P35790	CHKA_HUMAN Choline kinase alpha OS=Homo sapiens GN=CHKA PE=1 SV=3	lg4	99.95	2042	0	1	454	2494	16867806	16865765	0	3938
comp166489_c0_seq5	NC_030419.1	99.4	2667	5	4	2218	4884	16811645	16814300	0	4826	comp166489_c0	9.46993	1.06533	6.40436e-09	6.74634e-06	709.139	Q61140	BCAR1_MOUSE Breast cancer anti-estrogen resistance protein 1 OS=Mus musculus	lg4	99.91	1161	1	0	969	2129	28457656	28456496	0	2283
comp166566_c2_seq2	NC_030419.1	99.99	11942	1	0	2681	14622	25416891	25428832	0	22048	comp166566_c2	-10.2164	1.93523	5.9198e-11	2.03008e-07	-1189.75	Q14789	GOGB1_HUMAN Golgin subfamily B member 1 OS=Homo sapiens GN=GOLGB1 PE=1 SV=2	lg4	99.99	11940	1	0	2683	14622	30790335	30802274	0	23157
comp155118_c1_seq2	NC_030419.1	96.88	864	1	7	4	841	29626343	29625480	0	1423	comp155118_c1	8.277	-0.101309	5.18875e-06	0.00122193	310.188	Q867B7	HGF_CANFA Hepatocyte growth factor OS=Canis familiaris GN=HGF PE=2 SV=1	lg4	100	532	0	0	19	550	36248480	36247949	7.8e-300	1025
comp169566_c1_seq12	NC_030419.1	99.4	2163	11	2	1	2163	30971896	30969736	0	3921	comp169566_c1	8.90612	0.506217	1.6842e-07	8.51737e-05	479.742	Q9JLU4	SHAN3_RAT SH3 and multiple ankyrin repeat domains protein 3 OS=Rattus	lg4	99.71	1697	5	0	2254	3950	37721512	37723208	0	3324
comp145976_c0_seq2	NC_030419.1	99.87	779	0	1	678	1456	32261892	32261115	0	1432	comp145976_c0	7.90912	-0.444044	2.82471e-05	0.00469102	240.371	Q3MHY8	RBM7_BOVIN RNA-binding protein 7 OS=Bos taurus GN=RBM7 PE=2 SV=1	lg4	99.87	778	0	1	679	1456	39193297	39194073	0	1506
comp166011_c0_seq3	NC_030419.1	99.79	467	1	0	1	467	33091486	33091952	0	857	comp166011_c0	7.57366	-0.745747	0.000125561	0.0150678	190.502	Q91YK0	LRC49_MOUSE Leucine-rich repeat-containing protein 49 OS=Mus musculus GN=Lrrc49	lg4	99.78	463	1	0	1	463	40969847	40970309	1.9e-264	908
comp166678_c1_seq2	NC_030419.1	99.92	2474	2	0	1958	4431	35845253	35842780	0	4558	comp166678_c1	8.07838	-0.287744	1.44592e-05	0.00273918	270.292	Q4KWH8	PLCH1_HUMAN 1-phosphatidylinositol 4,5-bisphosphate phosphodiesterase eta-1	lg4	99.92	1251	1	0	3181	4431	42943007	42944257	0	2435
comp166775_c0_seq2	NC_030419.1	99.09	656	3	2	1324	1978	37993469	37994122	0	1175	comp166775_c0	2.99935	3.05377	4.65278e-05	0.00707884	7.9964	P15650	ACADL_RAT Long-chain specific acyl-CoA dehydrogenase, mitochondrial OS=Rattus	lg4	99.47	377	2	0	1602	1978	46930542	46930918	5.4e-208	720

## Sheet: Table S2
Field1	3236_yy1scf_blastresult_Field2	3236_yy1scf_blastresult_Field3	3236_yy1scf_blastresult_Field4	3236_yy1scf_blastresult_Field5	3236_yy1scf_blastresult_Field6	3236_yy1scf_blastresult_Field7	3236_yy1scf_blastresult_Field8	lg4ss	3236_yy1scf_blastresult_Field10	3236_yy1scf_blastresult_Field11	3236_yy1scf_blastresult_Field12	unique32_Field2	logFC	logCPM	PValue	FDR	FC	uniprot_id	uniprot_name	unique32_Field10	unique32_Field3	unique32_Field4	unique32_Field5	unique32_Field6	unique32_Field7	unique32_Field8	unique32_Field9	Field18	unique32_Field11	unique32_Field12
comp166700_c8_seq1	NC_030419.1	99.64	278	1	0	178	455	1888142	1888419	1e-141	508	comp166700_c8	7.81891	-0.379996	3.56805e-05	0.00541623	225.801	Q5ZKZ9	LMF2_CHICK Lipase maturation factor 2 OS=Gallus gallus GN=LMF2 PE=2 SV=2	lg4	99.61	254	1	0	1909	2162	1010191	1010444	5.8e-142	501
comp168436_c1_seq7	NC_030419.1	99.64	833	3	0	3007	3839	3982820	3983652	0	1522	comp168436_c1	8.0216	-0.204738	1.44592e-05	0.00260975	259.861	O57460	TLL1_DANRE Dorsal-ventral patterning tolloid-like protein 1 OS=Danio rerio	lg4	99.75	406	1	0	3007	3412	3764851	3765256	8.4e-227	782
comp166742_c1_seq3	NC_030419.1	99.39	330	2	0	2416	2745	4575968	4575639	3e-168	599	comp166742_c1	-7.98259	-0.480681	2.24824e-05	0.00377503	-252.93	O88488	PTPRQ_RAT Phosphotidylinositol phosphatase PTPRQ OS=Rattus norvegicus GN=Ptprq	lg4	99.39	327	2	0	2416	2742	4486212	4486538	1.6e-182	635
comp168083_c2_seq11	NC_030419.1	99.58	2365	7	3	1	2363	5604596	5606959	0	4309	comp168083_c2	-7.45461	-0.952434	0.00021796	0.0220834	-175.413	Q6K1J1	UDB31_CANFA UDP-glucuronosyltransferase 2B31 OS=Canis familiaris GN=UGT2B31 PE=1	lg4	99.7	2364	6	1	1	2363	5857239	5859602	0	4561
comp159643_c0_seq3	NC_030419.1	99.83	601	0	1	1	600	5614173	5614773	0	1103	comp159643_c0	-8.73925	0.234994	4.00132e-07	0.00015999	-427.343	P26152	ACHA5_CHICK Neuronal acetylcholine receptor subunit alpha-5 OS=Gallus gallus	lg4	99.83	599	0	1	1	598	5870247	5870845	0	1143
comp160481_c2_seq4	NC_030419.1	99.81	1026	2	0	1	1026	6104484	6103459	0	1884	comp160481_c2	8.09532	-0.140432	9.4751e-06	0.00190563	273.486	P09481	ACHA3_CHICK Neuronal acetylcholine receptor subunit alpha-3 OS=Gallus gallus	lg4	99.8	1024	2	0	1	1024	5938255	5937232	0	1996
comp167194_c1_seq1	NC_030419.1	99.64	1951	7	0	1	1951	7411041	7409091	0	3565	comp167194_c1	-8.18828	-0.290044	7.72046e-06	0.00162436	-291.688	Q19417	YSNK_CAEEL UPF0392 protein F13G3.3 OS=Caenorhabditis elegans GN=F13G3.3 PE=2	lg4	99.57	690	3	0	10	699	7650643	7651332	0	1321
comp151761_c0_seq2	NC_030419.1	100	724	0	0	1	724	7709034	7709757	0	1338	comp151761_c0	8.60471	0.311172	7.45e-07	0.000259268	389.292	O35789	B3GA1_RAT Galactosylgalactosylxylosylprotein 3-beta-glucuronosyltransferase 1	lg4	99.86	715	1	0	9	723	7228999	7228285	0	1383
comp146073_c0_seq4	NC_030419.1	99.58	946	4	0	857	1802	9031879	9030934	0	1725	comp146073_c0	8.44468	0.168008	1.71836e-06	0.000504569	348.419	Q90YT3	RL35A_ICTPU 60S ribosomal protein L35a OS=Ictalurus punctatus GN=rpl35a PE=3 SV=1	lg4	99.58	945	4	0	857	1801	11570670	11571614	0	1817
comp164737_c0_seq2	NC_030419.1	99.56	918	3	1	5196	6112	9321122	9322039	0	1672	comp164737_c0	9.1457	0.802757	3.63334e-08	2.36426e-05	566.408	Q13402	MYO7A_HUMAN Unconventional myosin-VIIa OS=Homo sapiens GN=MYO7A PE=1 SV=1	lg4	99.64	562	2	0	5528	6089	11159594	11159033	0	1080
comp167681_c0_seq45	NC_030419.1	99.54	1968	2	3	9	1970	10534659	10536625	0	3578	comp167681_c0	7.9439	-0.27219	1.79859e-05	0.00316956	246.237	F1QH17	MCA3A_DANRE Protein-methionine sulfoxide oxidase mical3a OS=Danio rerio	lg4	99.68	1255	4	0	288	1542	9584446	9583192	0	2411
comp161256_c7_seq1	NC_030419.1	99.77	1282	0	2	277	1558	10861261	10862539	0	2348	comp161256_c7	-7.98259	-0.480681	2.24824e-05	0.00377503	-252.93	P41512	TOP1_XENLA DNA topoisomerase 1 OS=Xenopus laevis GN=top1 PE=2 SV=1	lg4	99.85	678	1	0	881	1558	12468713	12468036	0	1319
comp163548_c1_seq1	NC_030419.1	99.93	1505	1	0	1949	3453	11891527	11890023	0	2774	comp163548_c1	-8.13955	-0.335518	9.4751e-06	0.00190563	-281.999	A2BGA0	RFX4_DANRE Transcription factor RFX4 OS=Danio rerio GN=rfx4 PE=2 SV=1	lg4	99.8	1503	3	0	1951	3453	13809309	13807807	0	2907
comp165230_c6_seq12	NC_030419.1	99.18	1091	6	2	3399	4489	12318020	12319107	0	1962	comp165230_c6	-8.97974	0.469243	1.12212e-07	5.90356e-05	-504.86	Q9UMY4	SNX12_HUMAN Sorting nexin-12 OS=Homo sapiens GN=SNX12 PE=1 SV=3	lg4	99.18	1099	4	2	3392	4487	14368167	14369263	0	2092
comp146783_c0_seq2	NC_030419.1	100	2793	0	0	2	2794	12520541	12523333	0	5158	comp146783_c0	7.53082	-0.624824	0.000125561	0.014598	184.928	Q4R4A8	MGT4C_MACFA Alpha-1,3-mannosyl-glycoprotein	lg4	100	2793	0	0	2	2794	14635118	14637910	0	5412
comp169997_c5_seq18	NC_030419.1	99.81	521	0	1	17	537	13633049	13633568	0	955	comp169997_c5	-8.70616	0.20297	5.43348e-07	0.000206032	-417.653	Q8IWV8	UBR2_HUMAN E3 ubiquitin-protein ligase UBR2 OS=Homo sapiens GN=UBR2 PE=1 SV=1	lg4	100	520	0	0	17	536	15759235	15758716	2e-291	997
comp166722_c5_seq4	NC_030419.1	99.7	1650	4	1	44	1693	15153664	15152016	0	3018	comp166722_c5	-9.18581	0.671771	3.22964e-08	2.16762e-05	-582.377	O42393	RAPSN_CHICK 43 kDa receptor-associated protein of the synapse OS=Gallus gallus	lg4	99.76	1646	4	0	48	1693	17487935	17489580	0	3173
comp165586_c2_seq14	NC_030419.1	99.84	1290	1	1	2510	3799	15339996	15341284	0	2370	comp165586_c2	8.38713	0.116803	2.04881e-06	0.000569563	334.795	A0M8T5	CTTB2_FELCA Cortactin-binding protein 2 OS=Felis catus GN=CTTNBP2 PE=3 SV=1	lg4	99.92	1284	1	0	2515	3798	17240311	17239028	0	2529
comp166489_c0_seq5	NC_030419.1	99.4	2667	5	4	2218	4884	16811645	16814300	0	4826	comp166489_c0	11.0726	2.62542	2.22464e-13	2.04936e-09	2153.64	Q61140	BCAR1_MOUSE Breast cancer anti-estrogen resistance protein 1 OS=Mus musculus	lg4	99.91	1161	1	0	969	2129	28457656	28456496	0	2283
comp169549_c0_seq1	NC_030419.1	99.65	3138	11	0	646	3783	24681919	24678782	0	5734	comp169549_c0	8.57924	0.288313	7.45e-07	0.000259268	382.48	Q1LV19	SPKAP_DANRE A-kinase anchor protein SPHKAP OS=Danio rerio GN=sphkap PE=3 SV=1	lg4	99.65	3136	11	0	647	3782	23832524	23835659	0	6075
comp160367_c1_seq5	NC_030419.1	99.77	881	2	0	977	1857	25112258	25113138	0	1616	comp160367_c1	8.0216	-0.204738	1.44592e-05	0.00260975	259.861	Q9H254	SPTN4_HUMAN Spectrin beta chain, non-erythrocytic 4 OS=Homo sapiens GN=SPTBN4	lg4	100	871	0	0	978	1848	24319497	24320367	0	1704
comp166566_c2_seq5	NC_030419.1	99.98	4653	1	0	2648	7300	25416891	25421543	0	8588	comp166566_c2	-10.1846	1.6675	7.61991e-11	1.89415e-07	-1163.75	Q54G05	LRRX1_DICDI Putative leucine-rich repeat-containing protein DDB_G0290503	lg4	100	4647	0	0	2650	7296	30790335	30794981	0	9022
comp167758_c0_seq4	NC_030419.1	100	2291	0	0	3364	5654	29583233	29585523	0	4231	comp167758_c0	9.19683	0.849778	2.56226e-08	1.80478e-05	586.844	O08532	CA2D1_MOUSE Voltage-dependent calcium channel subunit alpha-2/delta-1 OS=Mus	lg4	100	2288	0	0	3364	5651	36196378	36198665	0	4429
comp155118_c1_seq2	NC_030419.1	96.88	864	1	7	4	841	29626343	29625480	0	1423	comp155118_c1	8.94097	0.61543	1.12212e-07	5.90356e-05	491.474	Q867B7	HGF_CANFA Hepatocyte growth factor OS=Canis familiaris GN=HGF PE=2 SV=1	lg4	100	532	0	0	19	550	36248480	36247949	7.8e-300	1025
comp160376_c0_seq2	NC_030419.1	97.63	929	4	5	947	1861	30605909	30606833	0	1578	comp160376_c0	3.23456	2.53486	2.35578e-05	0.00394293	9.41241	P50428	ARSA_MOUSE Arylsulfatase A OS=Mus musculus GN=Arsa PE=2 SV=2	lg4	99.54	653	3	0	959	1611	37615395	37616047	0	1252
comp169566_c1_seq9	NC_030419.1	99.4	2164	11	2	1	2164	30971896	30969735	0	3923	comp169566_c1	-7.74262	-0.698503	5.79138e-05	0.0077695	-214.172	Q9JLU4	SHAN3_RAT SH3 and multiple ankyrin repeat domains protein 3 OS=Rattus	lg4	99.71	1697	5	0	2253	3949	37721512	37723208	0	3324
comp168545_c3_seq6	NC_030419.1	99.43	1931	9	1	1488	3418	31245066	31243138	0	3504	comp168545_c3	9.86769	1.47434	4.69147e-10	8.22434e-07	934.263	B0V3H4	CS054_DANRE UPF0692 protein C19orf54 homolog OS=Danio rerio GN=si:dkey-233h2.2	lg4	99.62	1592	6	0	1492	3083	38446309	38444718	0	3066
comp166011_c0_seq3	NC_030419.1	99.79	467	1	0	1	467	33091486	33091952	0	857	comp166011_c0	8.47262	0.192918	1.4456e-06	0.000443609	355.231	Q91YK0	LRC49_MOUSE Leucine-rich repeat-containing protein 49 OS=Mus musculus GN=Lrrc49	lg4	99.78	463	1	0	1	463	40969847	40970309	1.9e-264	908
comp167236_c0_seq15	NC_030419.1	99.17	720	2	3	1458	2175	35049971	35050688	0	1293	comp167236_c0	8.35748	0.0904723	2.45054e-06	0.00065452	327.983	Q96DR7	ARHGQ_HUMAN Rho guanine nucleotide exchange factor 26 OS=Homo sapiens GN=ARHGEF26	lg4	99.29	708	0	3	1459	2165	41905021	41905724	0	1343
comp167334_c3_seq5	NC_030419.1	99.9	975	0	1	925	1899	36206378	36205405	0	1794	comp167334_c3	-9.68758	1.1699	1.7365e-09	2.28524e-06	-824.617	Q9UK58	CCNL1_HUMAN Cyclin-L1 OS=Homo sapiens GN=CCNL1 PE=1 SV=1	lg4	100	492	0	0	925	1416	43685059	43685550	6.3e-285	976
comp169616_c2_seq6	NC_030419.1	100	121	0	0	1	121	36895224	36895104	4e-56	224	comp169616_c2	-8.03683	-0.430745	1.44592e-05	0.00260975	-262.62	Q9Y4I1	MYO5A_HUMAN Unconventional myosin-Va OS=Homo sapiens GN=MYO5A PE=1 SV=2	lg4	99.62	265	1	0	1059	1323	46325695	46325959	1.1e-147	520
comp170042_c1_seq3	NC_030419.1	98.92	1848	14	3	3	1844	37089961	37091808	0	3297	comp170042_c1	7.9439	-0.27219	1.79859e-05	0.00316956	246.237	P29315	RINI_RAT Ribonuclease inhibitor OS=Rattus norvegicus GN=Rnh1 PE=1 SV=2	lg4	98.67	976	8	2	1	971	45146200	45145225	0	1830
comp166775_c0_seq2	NC_030419.1	99.09	656	3	2	1324	1978	37993469	37994122	0	1175	comp166775_c0	5.02064	2.90161	4.87779e-09	4.9603e-06	32.461	P15650	ACADL_RAT Long-chain specific acyl-CoA dehydrogenase, mitochondrial OS=Rattus	lg4	99.47	377	2	0	1602	1978	46930542	46930918	5.4e-208	720
